# Supplementary material for: Iatrogenic Neonatal Esophageal Perforation: A European Multicentre Review on Management and Outcomes
Source: Children (Basel). 2023 Jan 26;10(2):217. doi: 10.3390/children10020217 (PMC9955351; doi:10.3390/children10020217)
Supplement: Supplementary file 1 [file children-10-00217-s001.zip]

Archive with 1 entries (1 files):
- children-2158635-supplementary.pdf
